# Supplementary material for: Comparative Analysis of Nickel–Phosphine Complexes with Cumulated Double Bond Ligands: Structural Insights and Electronic Interactions via ETS-NOCV and QTAIM Approaches
Source: Molecules. 2024 Jan 9;29(2):0. doi: 10.3390/molecules29020324 (PMC11154572; doi:10.3390/molecules29020324)
Supplement: Supplementary file 1 [file molecules-29-00324-s001.zip]

Archive with 1 entries (1 files):
- molecules-2786804-supplementary.pdf
